# Supplementary material for: Elevations of novel cytokines in bacterial meningitis in infants
Source: PLoS One. 2018 Feb 2;13(2):e0181449. doi: 10.1371/journal.pone.0181449 (PMC5796685; doi:10.1371/journal.pone.0181449)
Supplement: S5 Table — Includes demographic information, results of clinically obtained laboratory tests and results of ELISA testing for IL-23, IL-18 and RAGE (data also uploaded on Dryad). (XLSX) [file pone.0181449.s005.xlsx]

## Sheet: Sheet1
patientid	sex	race	hispanic	gestage	birthwt	vpshunt	cvc	posbldcx	csfglu	csfpro	wbctot	segs	lymphs	bands	monos	otherwbc	hgb	rbc	hct	plts	anc	csfwbctot	csfsegs	csflymphs	csfbands	csfmonos	csfother	csfrbc	myelocytes	metamyelocytes	csfgrams	csfcx	csfcxbact	csfcxbact2	csfevpcr	csfhsvpcr	bldcx	bldcxbact	bldcxbact2	currentsepsis	sepsisbact	sepsisbact2	sepsisbact3	sepsisbact4	pastposcx	poscxsource	poscxsourceother	treatment	abxbeforelp
2	0	5	0	35.1	2054	0	0	0	43	114	10	77	21	1	0	8	18.9	5.04	52.5	294	7800	13	0	45	0	5	50	166	0	0	0	0	0	0	0	0	0	0	0	0					0	8		8	1
3	1	5	0	40	3531	0	1	0	44	104	9.4	68	24	0	2	6	10.5	2.97	29.3	244	6392	15	2	10	0	44	44	2	0	0	0	0	0	0	8	8	0	0	0	0					0	9		8	1
7	0	3	0	40	3000	0	0	0	85	109	12.5	24	60	1	9	6	13	4.02	38.3	380	3125	3	888	888	888	888	888	1	0	0	0	0	0	0	0	0	0	0	0	0					0	8		8	1
8	1	5	0	40	3129	0	0	0	48	83	18.6	77	17	0	5	1	12.3	3.7	34.2	424	14303	8	1	15	0	54	30	0	0	0	0	0	0	0	8	0	0	0	0	0					0	8		8	1
11	0	5	0	39	4200	0	0	0	57	214	10.7	71	20	1	7	1	13.2	3.72	38.5	265	7704	1	888	888	888	888	888	3366	0	0	0	0	0	0	0	0	0	0	0	0					0	8		8	1
12	0	6	1	34		0	0	0	84	48	12.7	30	12	32	8	18	7	2.89	24	268	7874	4	888	888	888	888	888	11100	3	12	0	0	0	0	8	8	0	0	0	0					1	9		9	1
18	1	3	0	36		0	0	0	78	65	41	36	42	3	13	6	11	3.76	32.8	378	1599	1	888	888	888	888	888	39	0	0	0	0	0	0	8	8	0	0	0	0					0	8		8	1
20	1	5	0	28	800	0	1	1	98	122	5.9	38	31	9	6	16	9.1	2.87	28.1	17	2773	1	888	888	888	888	888	0	0	0	0	0	0	0	8	8	1	22		1	22				1	8		8	1
21	0	5	0	28	1200	0	9	0	35	160	17.9	73	16	1	8	2	15	3.93	43.1	390	13246	0	888	888	888	888	888	0	0	2	0	0	0	0	8	8	0	0	0	0					0	8		8	1
22	1	3	0	25	710	0	0	1	33	108	14.5	40	51	0	8	1	10.2	3.5	28.8	142	5800	3	888	888	888	888	888	21	0	0	0	0	0	0	8	8	1	38	39	1	12	38	39		1	1		2	1
23	1	3	0	31	1970	0	0	0	81	58	7.9	68	15	1	15	1	9.5	2.78	26.9	301	5451	3	888	888	888	888	888	1	0	0	0	0	0	0	8	8	0	0	0	0					0	8		8	1
28	1	5	0	28	1305	0	1	1	29	183	18.1	56	25	2	14	3	13.4	4.06	37	104	10498	62	28	28	0	0	44	6	0	1	0	0	0	0	8	8	0	0	0	1	6				1	3		1	1
30	0	5	0	40	3600	0	9	0	57	46	22.8	46	37	4	11	2	18.5	5.37	52.5	580	11400	2	888	888	888	888	888	1	0	0	0	0	0	0	8	8	0	0	0	0					0	8		8	1
32	1	3	0	40	3830	0	0	0	36	126	7.8	38	56	0	4	2	10.7	3.07	31	423	2964	18	15	35	0	24	26	899	0	0	0	0	0	0	0	0	0	0	0	0					0	8		8	1
33	1	6	0	27	1290	0	1	0	39	122	11.1	40	50	0	8	2	10.7	3.55	32.8	330	4551	2	888	888	888	888	888	120	0	0	0	0	0	0	8	8	0	0	0	0					0	9		1	0
34	1	2	0	27.4	1105	0	0	0	26	187	47.1	65	21	1	4	19	10.2	3.52	30.1	130	31086	35	44	47	0	7	2	1250	0	0	0	0	0	0	8	8	0	0	0	1	23				1	8		8	1
37	1	5	0	28	830	0	1	0	37	93	6.7	76	7	13	4	0	8.5	2.93	25	66	5963	4	888	888	888	888	888	0	0	0	0	0	0	0	8	8	0	0	0	0					1	8		8	1
38	1	5	0	32	1925	0	1	1	28	173	10.2	24	28	25	7	16	10.2	2.78	29.1	86	4998	7	16	42	0	27	15	23	1	2	0	0	0	0	8	8	0	0	0	1	14				1	9		9	1
44	1	5	0	38.2	3100	0	0	0	72	59	20.3	39	32	1	15	13	12.5	3.6	35.1	659	8120	2	888	888	888	888	888	15	0	0	0	0	0	0	8	8	0	0	0	0					0	8		8	0
45	1	5	0	37	2408	0	0	0	56	31	36.1	69	12	6	13	0	10	3.42	29.9	283	27075	2	888	888	888	888	888	3	0	0	0	0	0	0	8	8	1	40		1	40				0	8		8	0
50	0	5	0	40	4110	0	0	0	64	41	25.1	64	25	0	10	1	16.9	4.75	46.5	575	16064	1	888	888	888	888	888	11	0	0	0	0	0	0	8	8	0	0	0	0					0	8		8	0
51	0	3	0	28.3	963	1	1	0	24	71	22.2	38	39	2	15	6	8.1	2.67	23.8	601	8880	20	888	888	888	888	888		0	0	0	0	0	0	8	8	0	0	0	0					0	8		8	1
52	1	5	0	28.4	830	0	0	1	30	44	16.5	79	6	4	5	6	10.5	3.39	29.3	71	13695	1	888	888	888	888	888	0	4	1	0	0	0	0	8	8	0	0	0	1	34				1	8		8	1
53	1	5	0	28	1305	0	0	0	33	153	21.6	888	888	888	888	888	12.3	4.03	33.8	93	15606	3	888	888	888	888	888	1129	0	0	0	0	0	0	8	8	0	0	0	0					0	8		8	1
59	1	5	0	27		1	9	0	31	110	11.1	59	11	11	17	2	9.8	3.16	28.9	179	7770	117	4	26	1	30	39	1287	0	2	0	0	0	0	8	0	0	0	0	0					0	8		8	0
61	1	6	0	27	1219	0	0	0	61	123	4.3	52	40	2	6	0	9	3.46	27.6	408	2322	2	888	888	888	888	888	47	0	0	0	0	0	0	8	8	1	20	0	1	20				0	9		9	1
63	0	5	0	39	2920	0	0	0	72	52	20	35	38	12	8	7	9.3	3.1	27.2	75	9400	2	888	888	888	888	888	0	2	4	0	0	0	0	0	8	0	0	0	0					0	8		8	1
68	0	5	0	31	1620	0	0	0	50	89	12.9	74	17	0	6	3	13.4	4.51	38.8	318	9585	2	888	888	888	888	888	3	0	0	0	0	0	0	0	0	1	19		1	19				0	8		8	0
69	1	5	0	36	3745	0	0	0	57	131	15.6	888	888	888	888	888	14.3	4.42	42.6	443	88888	2	888	888	888	888	888	5	0	0	0	0	0	0	0	0	0	0	0	0					0	8		8	1
70	0	3	0	34	2070	0	0	0	45	116	9.7	21	49	1	20	9	17.3	4.83	50.7	538	2134	3	888	888	888	888	888	10250	0	1	0	0	0	0	0	0	0	0	0	0					0	8		8	1
72	1	2	0	27	1105	0	1	1	40	141	26.2	53	19	2	16	10	11.3	3.74	33.3	148	14410	19	1	51	0	47	1	28	1	0	0	0	0	0	8	8	0	0	0	0					1	8		8	1
74	1	3	0	31.6		0	1	1	41	64	32.7	59	26	3	7	6	10.3	3.63	29.8	90	20274	38	69	20	2	9	0	3	0	0	0	0	0	0	8	8	0	0	0	1	14	18	35		1	8		8	1
77	1	6	0	36.4	3182	0	9	0	61	96	25	60	22	5	13	0	15.2	4.28	44.5	368	16250	2	888	888	888	888	888	0	0	0	0	0	0	0	8	8	0	0	0	0					0	8		2	0
78	1	6	0	24.2	660	0	1	1	62	141	30.9	45	15	9	17	14	13.9	4.58	41.1	337	16686	13	9	80	0	11	0	318	6	1	1	1	42	0	8	8	0			1	42	12			1	8		8	1
79	1	5	0	29	1076	0	0	1	44	101	21.5	54	25	2	16	3	11.6	3.52	34.3	329	12040	23	29	18	0	53	0	2	0	0	0	0	0	0	8	8	0	0	0	1	42				0	8		8	1
80	0	6	0	39	2840	0	0	0	38	93	13	64	26	0	5	5	13.8	4.28	36.9	222	8320	1	888	888	888	888	888	1	0	0	0	0	0	0	8	8	0	0	0	0					0	8		8	1
82	0	3	0	31.4	1353	0	1	0	46	71	10.7	37	888	2	888	888	9.3	3.04	27.3	344	4173	4	888	888	888	888	888	6	0	1	0	0	0	0	0	8	0	0	0	0					0	8		8	1
83	0	3	0	27	879	0	0	0	39	69	5.5	23	69	0	3	5	8	2.86	24.3	340	1265	2	888	888	888	888	888	1	0	0	0	0	0	0	8	8	0	0	0	0					0	8		8	1
84	1	5	0	29	1076	0	1	0	58	95	16.2	56	18	2	24	0	11.9	3.75	34.7	340	9396	11	888	59	888	32	9	0	0	0	0	0	0	0	8	8	0			1	44	46			1	1		1	1
86	0	6	0	33	2865	0	0	0	43	106	15.6	44	43	1	9	3	8.7	2.58	26.6	421	7020	13	0	62	0	13	22	3	1	0	0	0	0	0	8	8	0	0	0	0					0	8		8	1
87	1	5	0	34	2001	0	0		63	126	7.9	42	45	4	4	5	11.1	3.03	30.4	294	3634	5	888	888	888	888	888	4	0	0	0	0	0	0	0	0	0	0	0	0					0	8		8	1
97	0	3	0	23.4	560	0	0	0	52	148	9.2	36	54	0	9	1	11	3.52	32	330	3312	1	888	888	888	888	888	0	0	0	0	0	0	0	8	8	0	0	0	0					0	8		8	1
98	0	5	0	39.5	3627	0	0	0	37	90	888.8	888	888	888	888	888	88.8	88.88	888.8	8888	88888	5	888	888	888	888	888	11	888	888	0	0	0	0	0	0	0	0	0	0					0	8		8	1
105	0	3	0	35	2100	0	0	0	47	300	7.2	24	65	0	10	1	16.1	4.94	46.4	273	1728	220	21	73	0	5	1	289000	0	0	0	0	0	0	0	0	0	0	0	0					0	8		8	1
107	1	5	0	29	1076	0	1	0	42	93	29.5	37	28	4	18	13	10.4	3.33	30.5	569	12095	9	1	56	0	34	9	0	1	0	0	0	0	0	8	8	0	0	0	0					1	1		1	0
108	1	6	1	24.6	840	0	1	1	34	164	8.2	19	56	2	14	9	8.6	2.93	23.4	79	1722	8	0	32	0	68	0	0	0	0	0	0	0	0	8	8	8			1	20	39			1	8		8	1
111	1	6	0	41	4681	0	0	0	40	79	15.1	57	20	9	14	0	16.7	4.68	47.6	193	9966	3	888	888	888	888	888	92	0	0	0	0	0	0	8	8	0	0	0	0					0	8		8	1
112	0	5	0	33		0	0	1	38	178	19	52	17	16	10	5	9.3	2.93	9.3	442	12920	13	6	12	0	8	74	339	0	3	0	0	0	0	8	8	0			1	19				1	8		8	1
114	1	3	0	33	1839	0	0	0	50	72	10.3	32	53	0	11	4	9.6	3.14	28	540	3296	6	15	38	0	21	26	1520	0	0	0	0	0	0	8	8	0	0	0	0					0	8		8	1
119	1	3	0	35	2480	0	1	0	44	213	5.1	42	41	4	8	5	9	2.86	27.5	249	2346	0	888	888	888	888	888	6	0	1	0	0	0	0	8	8	0	0	0	0					0	8		8	1
121	1	5	0	28.4	830	0	0	0	54	60	6.8	30	40	14	9	7	9	2.73	26.3	203	2992	2	888	888	888	888	888	0	1	3	0	0	0	0	8	8	0	0	0	0					0	8		8	0
123	1	5	0	26	480	0	1	0	58	23	15.7	67	14	0	14	5	13.5	4.54	42.1	806	10519	1	888	888	888	888	888	2	0	0	0	0	0	0	8	8	0	0	0	0					0	8		8	0
125	0	3	0	26.4	700	0	1	0	48	139	10.6	55	19	8	14	4	9.8	3.46	29.5	344	6678	2	888	888	888	888	888	2370	0	1	0	0	0	0	8	8	0	0	0	0					1	8		8	1
205	1	5	0	24	420	0	1	1	50	73	14.8	35	31	10	8	16	10.2	3.4	29.8	103	6660	4	888	888	888	888	888	16	2	5	0	0	0	0	8	8	0	0	0	1	39				1	8		8	1
207	1	6	1	34.2	1800	0	1	0	41	157	10.6	32	43	1	15	9	11.7	3.75	11.7	153	3498	4	888	888	888	888	888	21	0	0	0	0	0	0	8	8	0	0	0	0					0	8		8	1
208	1	5	0	40	3090	0	0	0	79	32	6.5	51	8	22	12	7	9.5	3.58	27.3	431	4745	1	888	888	888	888	888	3	0	2	0	0	0	0	0	0	1	19		1	19				0	8		8	0
209	1	6	0	40	3290	0	0	0	48	55	13.2	25	55	0	12	8	16.3	4.61	45.4	442	3300	4	888	888	888	888	888	26	0	0	0	0	0	0	0	0	1	47	12	1	47	12			0	8		8	1
210	0	5	0	36	2784	0	1	1	49	102	10.9	29	59	0	9	8	16	4.54	48.5	271	3194	10	5	29	0	10	56	1485	0	0	0	0	0	0	8	8	1	23		1	23				1	2		1	1
213	1	5	0	37.6	3140	0	0	0	49	47	22	70	21	0	8	1	9.8	3.2	26.7	858	15444	2	888	888	888	888	888	1	0	0	0	0	0	0	8	8	0	0	0	0					0	8		8	1
217	1	6	0	40.5	3580	0	0	1	47	76	12.8	46	34	0	11	9	11.6	3.27	31.5	604	5888	4	888	888	888	888	888	0	0	0	0	0	0	0	8	8	0	0	0	1	18				1	8		8	1
221	1	5	0	35.6	3555	0	0	0	42	67	14.2	46	36	0	11	7	11	3.65	33.9	554	6532	3	888	888	888	888	888	15	0	0	0	0	0	0	8	8	0	0	0	0					1	8		8	1
223	1	6	0	27	880	0	0	1	53	73	8.2	26	52	0	16	6	9.7	3.23	28.2	342	2132	3	888	888	888	888	888	59	0	0	0	0	0	0	8	8	1	12		1	12				1	8		8	1
225	1	3	0	39	3523	0	0	0	63	32	16.2	36	26	17	18	3	9.1	2.77	28.4	729	8586	1	888	888	888	888	888	0	1	2	0	0	0	0	8	8	0	0	0	0					0	8		8	0
226	0	5	1	39.5	3062	0	0	0	56	130	4.3	20	71	0	7	3	11.1	3.27	30.3	369	860	0	888	888	888	888	888	126	0	0	0	0	0	0	8	8	0	0	0	0					0	8		8	0
227	1	5	0	32	1531	0	0	0	66	78	9.9	28	33	11	19	9	9.6	3.17	27.8	595	3861	0	888	888	888	888	888	33	1	0	0	0	0	0	8	8	0	0	0	0					0	8		8	0
229	0	5	0	30	1189	0	0	0	51	78	5.3	36	43	14	2	5	9.7	3	26.7	343	2650	2	888	888	888	888	888	3	0	0	0	0	0	0	8	8	0	0	0	0					0	8		8	1
230	0	5	0	41	3816	0	1	0	39	101	16.9	50	35	6	1	8	17.3	5	50.6	200	9464	1	888	888	888	888	888	12	0	0	0	0	0	0	8	0	0	0	0	0					0	8		8	0
239	1	5	0	34.1	2625	0	1	0	83	136	13.6	56	22	13	6	3	9.9	3.27	29	292	9384	17	39	24	14	12	11	4650	1	1	0	0	0	0	8	8	1	34		1	34				0	8		8	1
244	1	5	0	26.2	1205	0	1	0	54	105	18.3	49	28	2	8	13	10.4	3.39	29	475	9333	2	888	888	888	888	888	1	1	1	0	0	0	0	8	8	0	0	0	1	39	12			1	8		8	1
245	1	5	0	41	3459	0	0	0	51	56	10.2	48	43	0	2	7	19.5	5.62	55.4	370	4896	0	888	888	888	888	888	2	0	0	0	0	0	0	0	0	0	0	0	0					0	8		8	0
247	1	5	0	36.5		0	0	0	69	90	6	32	20	21	18	9	11.7	3.28	32.7	304	3180	4	888	888	888	888	888	0	0	3	0	0	0	0	8	8	0	0	0	0					0	8		8	1
249	1	5	0	37	3033	0	0	1	39	213	23.5	57	28	4	7	4	15.9	4.19	45	169	14335	402	80	14	0	6	0	13	0	0	0	0	0	0	8	8	0	0	0	1	19				1	8		8	1
251	0	5	0	34.2	2240	0	1	0	93	269	9.8	54	32	0	10	4	49.5	4.85	17.7	119	5292	3	888	888	888	888	888	2228	0	1	0	0	0	0	0	0	0	0	0	0					0	8		8	0
253	1	6	0	38.3	3260	0	1	0	51	95	14.6	65	24	0	9	2	13	3.61	38.5	343	8280	1	888	888	888	888	888	1020	0	1	0	0	0	0	8	0	0	0	0	0					0	8		8	1
254	0	5	0	38	3160	0	1	0	33	284	23.2	71	17	0	7	5	9.9	3.47	29.3	583	16518	850	33	9	0	57	1	190	0	0	0	0	0	0	8	8	0	0	0	0					0	8		8	0
255	1	5	0	35.6	2035	0	1	1	46	453	22.2	31	32	11	13	13	8.9	2.65	25.1	606	9324	30	7	86	3	2	2	40250	3	5	0	1	18	0	8	8	0	0	0	1	14				1	8		8	1
256	1	5	0	38.5	3065	0	0	1	44	100	24.3	59	19	1	12	9	12.4	3.63	36	140	14580	22	78	2	0	20	0	0	0	0	0	0	0	0	8	8	0	0	0	1	14				1	8		8	1
257	1	5	0	38	3200	0	0	0	56	73	7	15	61	7	9	8	8.6	2.83	24.7	481	1540	2	888	888	888	888	888	0	0	0	0	0	0	0	8	8	0	0	0	0					0	8		8	1
258	0	2	0	35	1710	0	0	0	53	43	13.2	73	8	15	4	0	10.5	3.47	31.3	358	11616	2	888	888	888	888	888	9	0	0	0	0	0	0	8	8	0	0	0	0					1	8		8	1
267	1	6	0	35.4	2183	0	0	0	38	74	31.2	33	36	11	11	9	11.5	3.52	34.6	565	13728	12	11	35	3	31	20	383	3	3	0	0	0	0	8	8	0	0	0	0					0	8		8	1
270	1	5	0	36.1	3402	0	0	0	73	114	2.1	39	31	11	9	10	16.8	4.64	48.6	135	1050	6	5	10	0	60	25	1	1	4	0	0	0	0	8	0	0	0	0	0					0	8		8	1
273	1	5	0	36	3500	0	1	0	44	70	8.8	59	21	12	6	2	13.1	4.24	40.1	212	6248	29	2	16	0	52	30	135	0	1	0	0	0	0	8	0	1	16	21	1	16	21			0	8		8	1
277	1	5	0	33	1600	0	1	0	68	106	5.8	78	4	3	7	8	13.6	3.33	40.3	38	4698	1	888	888	888	888	888	2	0	0	0	0	0	0	8	8	0	0	0	0					0	8		8	1
280	1	6	0	25.5	850	0	1	1	65	195	51	82	3	4	6	5	11	3.32	30.2	89	43860	9	57	20	4	18	1	3119	1	3	0	0	0	0	8	8	0	0	0	1	14				1	8		8	1
281	0	5	0	28	767	0	1	0	36	95	10.3	73	7	19	0	1	12.5	2.93	36.7	315	9476	4	888	888	888	888	888	720	0	0	0	0	0	0	8	8	8			1	39				1	8		8	1
313	0	9	0	39.4	3300	0	0	1	44	32	7.8	44	49	0	6	1	20	5.39	57	147	3432	3	888	888	888	888	1	99	0	0	0	0	0	0	8	8	8			1	50				0	1		1	1
321	1	3	9	38	2080	0	1		66	283	13.2	67	15	5	13	0	12.9	4.04	40	307	9504	5	2	0	0	5	93	10	0	0	0	0	0	0	8	0	0	0	0	0					0	8		8	1
329	0	3	0	39	3040	0	0	0	52	88	12.1	43	47	0	7	3	17.5	4.72	49	454	5203	3	888	888	888	888	888	650	0	0	0	0	0	0	8	0	0	0	0	0					0	8		8	0
336	1	3	0	29.3	1285	0	1		51	74	23.7	30	46	1	12	11	12.9	4.58	39	569	7347	0	888	888	888	888	888	170	0	0	0	0	0	0	8	8	8			1	14	39			0	8		1	1
337	1	2	0	39.1	3255	0	0		43	47	19.4	70	19	3	7	1	16.1	4.36	46	330	1416	2	888	888	888	888	888	205	0	0	0	0	0	0	8	8	0	0	0	0					0	8		8	1
338	0	9	9	40	3430	0	0	1	45	69	16.4	54	28	0	12	6	18.4	5.51	54	280	8850	4	888	888	888	888	888	501	0	0	0	0	0	0	8	8	8			1	47				1	1		1	1
347	1	3	0	41	2750	0	1	0	61	77	12.8	65	25	3	2	5	18.4	5.19	53	115	8704	0	888	888	888	888	888	333	0	0	0	0	0	0	8	8	0	0	0	0					0	8		8	1
355	1	3	0	31.2	1580	0	1	0	94	115	6.7	83	17	0	0	0	13.1	3.77	3.7	338	5561	7	0	3	0	4	97	1	0	0	0	0	0	0	8	8	0	0	0	0					0	8		8	0
357	1	5	9	40	3988	0	1	0	50	74	26.8	70	28	0	1	1	14.7	3.96	41	308	18760	6	2	46	0	52	0	11	0	0	0	0	0	0	8	8	0	0	0	0					0	8		2	1
360	1	2	0	40.6	3355	0	0	0	51	48	22.2	86	8	0	5	1	16.8	4.54	50	285	19092	13	15	47	0	38	0	121	0	0	0	0	0	0	8	8	0	0	0	0					0	8		8	0
364	0	2	0	27.6	980	0	1	0	45	93	36.2	69	11	2	14	4	14.6	4.27	43	147	25702	9	4	42	0	53	1	7	1	1	0	0	0	0	8	8	0	0	0	0					0	8		8	1
368	1	3	0	39.6	3690	0	0	0	53	60	16.9	68	26	2	4	0	16	4.82	47	119	11830	1	888	888	888	888	888	16	0	0	0	0	0	0	8	8	0	0	0	0					0	8		8	1
379	1	3	0	39.1	2585	0	1	0	40	54	11.1	53	36	0	4	7	15.5	4.58	46	267	5883	1	888	888	888	888	888	1	0	0	0	0	0	0	8	8	0	0	0	0					0	8		8	1
382	1	3	0	39.2	2940	0	0	0	52	50	11	53	33	6	6	2	9.5	2.68	29	168	6490	0	888	888	888	888	888	24	1	0	0	0	0	0	8	8	0	0	0	0					0	8		8	1
385	0	3	0	28.2	1300	0	1	0	11	499	22.9	55	25	1	13	6	11.2	3.32	33	411	12282	3	888	888	888	888	888	299	0	0	0	0	0	0	8	8	0	0	0	0					1	8		8	1
386	1	3	0	27.1	650	0	1	0	43	143	16.2	56	20	10	7	6	10.6	3.22	31	45	2540	2	888	888	888	888	888	0	4	0	0	0	0	0	8	8	1	35		1	35				0	8		8	1
387	1	3	0	24.2	636	0	1	1	37	223	7.4	31	49	3	13	4	12.8	3.39	38	175	2294	2	888	888	888	888	888	575	0	0	0	0	0	0	8	8	0	0	0	0					0	8		8	1
394	1	3	0	31.1	1650	0	0	0	58	180	20.5	51	33	5	9	2	10.5	2.87	31	211	11480	4	888	888	888	888	888	1	0	0	0	0	0	0	8	8	0	0	0	0					0	8		8	1
397	1	3	0	36.3	2310	0	0	0	74	151	15.4	83	13	0	4	0	13.8	3.51	41	331	12782	2	888	888	888	888	888	115	0	0	0	0	0	0	8	0	0	0	0	0					0	8		8	1
400	0	3	0	37.3	2670	0	0	0	52	100	28.9	72	15	2	11	0	19.7	5.74	57	346	21386	12	888	888	888	888	888	42	0	0	0	0	0	0	8	0	0	0	0	0					0	8		8	0
406	0	3	0	25	1205	0	1	1	52	95	31.9	55	24	9	10	2	11.8	3.76	35	132	17545		888	888	888	888	3	136	0	0	0	0	0	0	8	8	1	22		1	22				1	8		8	1
409	0	3	0	27	1025	0	1	0	45	196	17.5	58	32	1	6	3	10.5	4.23	34	276	7175	4	888	888	888	888	888	22	0	0	0	0	0	0	8	8	0	0	0	0					1	8		8	1
412	1	3	0	38.4	2450	0	0	0	20	97	24.6	71	7	10	11	1	15.9	4.56	46	133	2430	0	888	888	888	888	888	363	0	1	0	0	0	0	8	8	0	0	0	0					0	8		8	1
415	1	5	0	26	550	0	1	0			12.4	32	40	0	20	8	9.7	3.35	28	546	3968	4	888	888	888	888	888	41	0	0	0	0	0	0	8	8	1	20	12	1	20	12			1	8		8	1
417	1	3	0	35.2	2330	0	0	0	54	148	10.5	65	25	0	7	3	17	4.37	50	249	6825	7	2	16	0	39	43	54	0	0	0	0	0	0	8	8	0	0	0	0					0	8		8	1
423	0	3	0	40.4	3390	0	0	0	66		9.5	34	34	15	15	2	15.4	4.38	46	158	3196	2	888	888	888	888	888	16	0	0	0	0	0	0	8	8	0	0	0	0					0	8		8	1
445	1	3	0	40.3	3625	0	0	0	49		7.4	61	9	11	18	1	16.9	4.95	51	233	17202	1	888	888	888	888	888	162	0	0	0	0	0	0	8	8	0	0	0	0					0	8		8	1
448	0	3	0	41	2930	0	0	0	48	132	20.9	71	17	4	8	0	16.9	6.13	50	254	22240	4	888	888	888	888	888	366	0	0	0	0	0	0	8	8	0	0	0	0					0	8		8	0
459	0	3	0	27.6	1000	0	1	0	51	153	6.9	38	38	0	17	7	11.2	3.98	32	116	2622	6	4	28	0	68	0	9	0	0	0	0	0	0	8	8	0	0	0	0					0	8		8	1
460	1	3	0	41.5	4290	0	1	0	62	53	14.8	51	38	6	4	1	12.7	4.4	45	289	8436	37	2	13	0	85	0	220	0	0	0	0	0	0	8	8	0	0	0	0					0	8		8	1
467	1	3	0	30	1150	0	1	0	37	122	11.3	28	60	0	5	7	11.4	3.1	33	452	31164	3	0	0	0	0	0	0	0	0	0	0	0	0	8	0	0	0	0	0					0	8		8	0
470	1	2	0	41.3	3955	0	0	0	62	44	21.2	66	12	1	21	0	15.6	4.41	46	210	1420	6	25	20	0	29	26	329	0	0	0	0	0	0	8	8	0	0	0	0					0	8		8	1
560	1	3	0	24.1	590	0	1	1	41	139	21.3	48	41	1	7	3	12.8	4.19	37	50	10437	9	31	39	0	28	2	49	0	0	0	0	0	0	8	8	1	23	0	1	23				1	8		8	1
582	1	3	0	25.4	970	0	1	1	58	208	38.6	50	20	4	4	22	12.1	3.65	35	97	20844	2	888	888	888	888	888	27	5	5	0	0	0	0	8	8	1	34	0	1	34				1	8		8	1
592	0	3	0	34.6	2830	0	1	0	78	187	15.3	31	56	1	12	0	15	4.7	45	338	4896	34	86	3	0	11	0	2	0	0	0	0	0	0	8	8	0	0	0	0					0	8		8	0
601	1	5	0	37	3985	0	0	0	29	99	29.8	43	30	10	14	3	16.6	4.85	49.2	206	15794	4	888	888	888	888	888	4	0	0	0	0	0	0	8	8	0	0	0	0					0	8		8	0
604	0	3	0	40.6	3916	0	0	0	40	49	23.5	57	32	2	7	2	18.1	5.49	52.5	327	13865	1	888	888	888	888	888	11	0	0	0	0	0	0	8	8	0	0	0	0					0	8		8	1
606	1	3	0	40	4005	0	0	0	59	63	13.8	18	62	9	10	1	15.2	4.13	45.4	234	13726	12	7	888	888	92	1	350	0	0	0	0	0	0	8	8	0	0	0	0					0	8		8	1
611	1	5	0	38.4	3730	0	1	0	87	63	17.3	54	15	26	5	0	11.5	3.2	33.6	146	13840	2	888	888	888	888	888	3	0	0	0	0	0	0	8	8	0	0	0	0					0	8		8	1
612	1	3	0	28	724	0	0	0	56	120	15.8	7	47	14	22	10	9.9	3.31	29.6	227	3318	1	888	888	888	888	888	188	1	3	0	0	0	0	0	8	0	0	0	0					0	8		8	1
613	1	5	0	24	744	0	0	0	47	108	21.1	36	21	20	21	2	15.5	4.8	45.1	324	11816	9	2	0	0	98	0	14	0	0	0	0	0	0	8	8	0	0	0	0					1	1		1	1
614	1	5	0	33.1	1875	0	0	0	46	95	13	53	31	5	11	0	17.7	5	52.5	223	7540	3	888	888	888	888	888	410	0	0	0	0	0	0	8	8	0	0	0	0					0	8		8	1
617	1	6	0	25.3	680	0	1	0	83	122	16.1	42	34	7	15	2	14.5	4.15	42.4	187	7889	1	888	888	888	888	888	90	1	1	0	0	0	0	8	8	0	0	0	0					0	8		8	1
618	0	3	0	37	3253	0	0	0	55	70	20.7	63	10	21	6	0	18	5.03	52.4	128	17388	0	888	888	888	888	888	7	0	0	0	0	0	0	8	8	0	0	0	0					0	8		8	1
619	1	3	0	40.3	3372	0	0	0	62	66	12.8	77	9	2	10	2	12.3	3.87	37	206	10112	2	888	888	888	888	888	100	0	0	0	0	0	0	0	0	0	0	0	0					0	8		8	1
623	1	2	0	40.6	3721	0	0	0	50	83	15.1	62	22	4	6	6	16.1	4.63	47.8	250	12684	4	888	888	888	888	888	218	0	0	0	0	0	0	0	0	0	0	0	0					0	8		8	1
624	1	3	1	39	2755	0	0	0	75	158	17.4	43	36	9	8	4	16	4.47	46.5	230	9048	31	888	888	888	100	0	18	0	0	0	0	0	0	8	8	0	0	0	0					0	8		8	0
628	0	3	0	27	974	0	1	0	65	131	6.9	43	24	26	7	0	12.5	3.22	36	213	4761	2	888	888	888	888	888	0	0	0	0	0	0	0	8	8	0	0	0	0					0	8		8	9
632	1	2	0	40	3176	0	0	0	52	83	38	79	5	12	4	1	20.1	5.54	59	239	88888	5	40	0	0	60	0	87	0	0	0	0	0	0	8	8	0	0	0	0					0	8		8	0
636	1	3	0	32	1793	0	1	0	44	128	7	27	33	12	28	0	16.6	3.1	34	226	2730	2	888	888	888	888	888	11	0	0	0	0	0	0	8	8	0	0	0	0					0	8		8	1
637	1	3	0	38	2425	0	0	0	51	59	22.2	25	20	45	10	0	14.7	3.87	42.6	253	15540	1	888	888	888	888	888	51	0	0	0	0	0	0	8	8	0	0	0	0					0	8		8	1
638	1	5	0	37	2246	0	0	0	50	126	10.6	70	26	2	1	2	20.5	5.51	59.4	8888	7632	11	10	0	0	80	0	348	0	0	0	0	0	0	8	8	0	0	0	0					0	8		8	1
640	0	3	1	40.5	3885	0	0	0	54	69	21	68	18	10	4	0	14.7	3.94	42.5	133	16380		888	888	888	888	888	140	0	0	0	0	0	0	8	8	0	0	0	0					0	8		8	1
641	1	5	0	24.6	640	0	0	0			14.3	43	33	4	17	3	14.5	4.54	42.4	281	6721	11	44	0	0	56	0	394	0	0	0	0	0	0	8	8	8			0					0	4		0	0
642	1	5	0	24.6	730	0	0	0	36	131	14.4	20	39	10	23	8	10.3	3.29	30.5	314	4320	27	5	0	0	95	0	4	0	0	0	0	0	0	8	8	0	0	0	0					0	8		8	1
643	0	5	0	32.5	1710	0	0	0	31	149	17	42	26	20	8	4	11.9	3	34.5	241	10540	14	0	0	0	100	0	1	0	0	0	0	0	0	8	8	1	12		1	12				0	8		8	1
644	1	5	0	27	1160	0	1	0	31	79	10.4	35	26	22	13	4	11.9	3.48	34.6	215	5928	7	0	0	0	100	0	0	1	0	0	0	0	0	8	8	1	35		1	35				0	8		8	1
646	0	5	0	30	1500	0	1	0	55	106	6.1	4	88	1	3	4	13	3.39	38.6	330	305	4	888	888	888	888	888	2	0	0	0	0	0	0	8	8	0	0	0	0					0	8		8	1
650	1	3	0	31	1660	0	1	0	56	126	29	60	11	15	9	5	11.3	3	32.7	220	21750	2	888	888	888	888	888	0	0	0	0	0	0	0	8	8	8			1	35				1	8		8	1
653	0	5	0	27.4	1210	0	1	0	42	132	12.5	21	35	24	16	4	13	3.4	38	196	5625	2	999	999	999	999	999	21	4	1	0	0	0	0	8	8	0	0	0	0					0	8		8	1
654	1	4	0	38.6	3552	0	0	0	46	154	21.9	60	31	4	4	1	17.1	5.56	54.8	8888	7680	2	888	888	888	888	888	0	0	0	0	0	0	0	8	8	0	0	0	0					0	8		8	1
656	0	2	0	30.6	1549	0	0	0	59	130	32	51	13	24	4	8	16.6	4.3	48	307	24000	1	888	888	888	888	888	10	0	1	0	0	0	0	8	8	0	0	0	0					0	8		8	1
658	1	5	0	39.5	2931	0	0	0	41	71	14.1	51	41	4	4	0	18.1	4.96	52.7	47	7755	3	888	888	888	888	888	35	0	0	0	0	0	0	8	0	1	48		1	48				0	8		8	1
659	1	3	9	33.2	1850	0	0	0	65	93	3	14	66	16	2	2	12	3.46	35.3	281	900	6	0	0	0	100	0	78	0	4	0	0	0	0	8	8	0	0	0	0					0	8		8	1
662	0	3	0	26.5	960	0	1	0	24	126	10.1	8	62	10	15	5	11.3	3.03	33.4	221	1818	0	0	0	0	0	0	140	1	0	0	0	0	0	8	8	1	26		1					0	8		8	0
664	0	5	0	38.4	2569	0	1	0	46	65	26	53	27	10	8	2	16.2	4.4	47.7	237	16380	0	888	888	888	888	888	290	0	0	0	0	0	0	8	8	0	0	0	0					0	8		8	1
668	1	3	0	24.2	723	0	1	0	95	79	5	2	69	9	11	9	11.1	3.56	32.4	192	550	9	14	0	0	86	0	8	3	1	0	0	0	0	8	8	1	34		1	34				1	1		1	1
669	0	3	9	37	2396	0	0	0	44	66	15.7	38	21	30	9	2	16.6	4.56	47.1	250	10676	3	999	999	999	999	999	394	0	0	0	0	0	0	8	8	0	0	0	0					0	8		8	1
670	1	2	0	35	2740	0	1	0			18.3	55	5	39	1	0	20.6	5.88	59.2	227	17202	8	11	0	0	89	0	81	0	0	0	0	0	0	8	8	0	0	0	0					0	8		8	1
671	0	3	0	28	1080	0	0	0	49	79	23.2	31	11	45	13	0	13.6	4.49	39.5	493	17632	1	999	999	999	999	999	7	0	0	0	0	0	0	8	8	0	0	0	0					0	8		8	1
672	0	2	0	38.6	3758	0	0	0	47	101	29.9	63	13	16	5	3	17	4.81	50.3	205	23621	2	999	999	999	999	999	8	0	1	0	0	0	0	8	8	0	0	0	0					0	8		8	1
673	1	5	1	40	3499	0	0	0	50	102	19.8	49	33	5	13	0	20.2	5.92	59.3	82	10692	4	999	999	999	999	999	9	0	0	0	0	0	0	8	8	0	0	0	0					0	8		8	1
674	0	3	0	24.3	830	0	1	0	64	152	18.7	35	30	3	28	4	13.4	4.31	39.8	153	18700	3	0	0	0	0	0	18	0	0	0	0	0	0	8	8	0	0	0	0					0	8		8	1
675	1	5	0	30.4	1310	0	1	0	51	102	8	36	45	5	15	1	9.6	2.74	28.4	640	3120	0	0	0	0	0	0	10	0	0	0	0	0	0	8	8	1	12		1	12				0	8		8	1
676	1	3	0	39.2	3317	0	0	0	70	52	15.9	19	12	60	9	0	19.5	5.38	56.4	79	13680	1	999	999	999	999	999	2	0	0	0	0	0	0	8	8	0	0	0	0					0	8		8	1
678	1	3	0	39.5	4337	0	1	0	53	68	16.9	34	53	4	7	2	16.2	4.8	48.4	281	6422	6	65	0	0	35	0	2297	0	0	0	0	0	0	8	8	0	0	0	0					0	8		8	1
679	0	5	0	30	1430	0	0	0	54	92	7.5	40	50	1	9	0	13.5	3.55	40.9	173	3100	3	0	0	0	0	0	6	0	0	0	0	0	0	8	8	0	0	0	0					0	8		8	1
680	0	2	0	33.4	1986	0	1	0	45	78	27.7	50	8	29	13	0	15.8	4.07	44.7	151	21883	3	888	888	888	888	888	2	0	0	0	0	0	0	8	8	1	12		1	12				0	8		8	1
701	1	3	0	40	2953	0	0	0	48	68	15.8	43	38	3	12	4	15.3	4.68	44	382	7268	5	74	0	0	26	0	31	0	1	0	0	0	0	8	8	0	0	0	0					0	8		8	1
710	0	3	0	26.6	1060	0	1	1	36	85	29.4	55	25	10	9	1	12.7	3.8	36	211	19110	18	888	888	888	888	888	453	0	0	0	0	0	0	8	8	1	12	0	1	12				0	8		8	1
735	0	3	0	31.5	1590	0	0	0	18	291	11.2	43	22	19	14	2	15.7	3.67	44.7	237	6944	41	2	0	0	98	0	4	0	0	0	0	0	0	8	8	0	0	0	0					0	8		8	1
749	1	3	0	28.3	1013	0	1	1	50	89	17.5	60	19	15	6	0	13	3.81	38.5	146	13125	10	90	0	0	10	0	135	0	0	0	0	0	0	8	8	1	35	0	1	35				0	8		8	1
769	1	3	0	25	852	0	0	1	47	126	7.4	52	29	10	9	0	11.5	3.94	39.3	155	4588	2	888	888	888	888	888	5	0	0	0	0	0	0	8	8	1	39	0	1	39	88	88	88	0	8		8	1
776	1	3	0	28.1	850	0	0	0	65	91	11.9	11	50	4	26	9	11.3	3.14	32.5	211	1785	0	888	888	888	888	888	0	0	0	0	0	0	0	8	8	0	0	0	1	39	88	88	88	1	8		8	1
779	1	3	0	23.4	520	0	0	0	73	188	14.1	12	25	18	14	31	12.2	3.93	34.5	224	4230	0	888	888	888	888	888	1	1	1	0	0	0	0	8	8	0	0	0	1	39	88	88	88	1	8		8	1
795	1	3	0	37.1	2637	0	0	0	68	160	17.7	37	56	0	5	2	12.2	3.36	37.7	274	6547	26	2	0	0	98	0	95	0	0	0	0	0	0	8	8	0	0	0	0	88	88	88	88	0	8		8	1
808	1	5	0	31.1	1540	0	0	0	45	96	9.8	41	29	19	10	1	15.2	3.88	45.4	209	5880	1	888	888	888	888	888	3	0	0	0	0	0	0	8	8	1	42	0	1	42	88	88	88	0	8		8	1
809	0	3	0	25.4	770	0	0	0	68	122	26.2	28	37	12	15	8	12.6	4.1	37.7	248	10480	6	0	0	0	100	0	17	0	0	0	0	0	0	8	8	0	0	0	1	39	88	88	88	1	8		8	1
811	0	5	1	27.6	1170	0	1	0	36	137	11.9	64	12	14	10	0	13.7	3.61	39.3	272	9282	1	888	888	888	888	888	810	0	0	0	0	0	0	8	8	0	0	0	0	88	88	88	88	0	8		8	1
814	1	3	0	37.6	3040	0	0	0	51	116	16	64	25	1	7	3	13.1	3.77	40.1	234	10400	4	888	888	888	888	888	91	0	0	0	0	0	0	8	8	0	0	0	0	88	88	88	88	0	8		8	1
818	1	3	0	27.5	986	0	0	0	48	137	8.7	15	60	7	12	16	9	2.82	26.2	344	1914	15	8	0	0	92	0	905	0	0	0	0	0	0	8	8	0	0	0	0	88	88	88	88	0	8		8	1
1003	1	5	0	38	3385	0	0	1	48	58	23.9	49	29	4	12	15	13.8	4.11	39.1	640	12667	3	888	888	888	888	888	13	0	1	0	0	0	0	8	8	0	0	0	1	23				1	8		8	1
1007	0	3	0	27.6	980	0	1	1	35	60	19.2	51	20	8	9	12	9.5	3.22	29	81	11328	23	1	10	0	84	5	47	3	5	0	0	0	0	8	8	1	35		1	9	18	22		1	8		8	1
1027	0	5	0	23.4	700	1	1	0	32	75	20.4	67	24	2	5	2	12.1	4.07	35.7	300	14076	334	88	888	888	12	888	79	0	0	1	1	35	0	8	8	0	0	0	0					0	8		8	1
1095	1	5	0	32	1665	1	0	0	19	317	9.3	58	30	7	5	0	10.2	3.3	30.1	511	6045	1500	80	14	4	2	0	29	0	0	1	1	39	0	0	8	0		0	0					0	8		8	1
1239	0	5	0	38	2540	0	0	0	46	45	26.6	46	29	4	14	7	11.9	3.66	34	696	13300	29	72	5	0	23	0	12	0	0	0	1	49	0	8	8	0			0					1	8		8	0
1297	0	5	9	28.6	1138	0	0	1	37	192	26.1	65	12	0	20	3	8.1	2.51	23.7	60	16965	48	65	21	5	5	4	630	0	0	0	0	0	0	8	8	0	0	0	1	23	88	88	88	1	8		8	1
1504	0	5	9	28.3	630	0	1	0	32	140	6.3	52	24	4	14	6	8.8	3.06	28.2	91	3528	34	25	29	20	19	7	26	888	888	0	0	0	0	8	8	0	0	0	1	42				1	8		8	1
1552	1	3	0	28.5	980	1	0	0	20	997	17.3	75	22	0	3	0	9.8	3.33	28.9	380	12975	5050	88	5	0	6	1	250	0	0	0	0	0	0	0	0	0	0	0	0	88	88	88	88	0	8		8	1
1588	1	6	9	24.5	600	0	1	0	20	884	62	39	11	28	15	7	10.5	3.52	32.6	470	41540	1370	90	4	2	4	0	22	0	6	1	1	49	0	8	8	0	0	0	0	88	88	88	88	0	8		8	1
1601	1	5	9	37.5	4270	1	0	0	20	856	10.6	69	22	4	2	5	11.8	3.54	35.9	8888	7738	150	93	4	0	1	2	2870	888	888	0	1	16	0	8	8	0	0	0	0	88	88	88	88	0	8		8	1
1641	1	3	0	28.5	980	1	0	0	26	519	9.8	37	38	1	13	11	9.6	3.32	29	473	3724	73	8	88	0	4	0	2	0	0	0	0	0	0	8	8	8	0	0	0	88	88	88	88	0	8		8	1
1651	0	3	0	28	1070	1	0	0	20	709	8.6	61	15	17	6	1	9.4	3.38	29.8	624	6708	57	93	1	0	4	2	6030	888	888	1	1	35	0	8	8	0	0	0	0	88	88	88	88	0	8		8	1
2209	0	3	0	30	1750	0	0	0	36	167	15.3	888	888	888	888	888	10.8	3.14	32	266	99999	101	82	6	0	11	1	12	0	0	0	0	0	0	8	8	8	0	0	0	88	88	88	88	0	8		8	1
[truncated: 25 more columns]
